# Supplementary material for: Amphiphilic Cationic Peptide-Coated PHA Nanosphere as an Efficient Vector for Multiple-Drug Delivery
Source: Nanomaterials (Basel). 2022 Aug 31;12(17):3024. doi: 10.3390/nano12173024 (PMC9457696; doi:10.3390/nano12173024)
Supplement: Supplementary file 1 [file nanomaterials-12-03024-s001.zip]

Archive with 1 entries (1 files):
- nanomaterials-1853464-supplementary.pdf
